# Supplementary material for: Targeting Neuropeptide Y/DPP4 Signalling Suppresses Ewing Sarcoma Survival and Improves Monocyte Viability
Source: Int J Mol Sci. 2026 Mar 17;27(6):2731. doi: 10.3390/ijms27062731 (PMC13026981; doi:10.3390/ijms27062731)
Supplement: Supplementary file 1 [file ijms-27-02731-s001.zip]

Archive with 1 entries (1 files):
- ijms-4127189-supplementary.pdf
